# Supplementary material for: Growth Inhibition and Apoptotic Effect of Pine Extract and Abietic Acid on MCF-7 Breast Cancer Cells via Alteration of Multiple Gene Expressions Using In Vitro Approach
Source: Molecules. 2022 Jan 4;27(1):293. doi: 10.3390/molecules27010293 (PMC8746537; doi:10.3390/molecules27010293)
Supplement: Supplementary file 1 [file molecules-27-00293-s001.zip]

Archive with 2 entries (2 files):
- Abietic acid Intensity scanning.avi
- molecules-1444345 - Supplementary materials.pdf
